# Supplementary material for: Detection of a Frameshift Deletion in the SPTBN4 Gene Leads to Prevention of Severe Myopathy and Postnatal Mortality in Pigs
Source: Front Genet. 2019 Nov 26;10:1226. doi: 10.3389/fgene.2019.01226 (PMC6902008; doi:10.3389/fgene.2019.01226)
Supplement: Table S1 — Genomic variation in high LD with the SSC6 haplotype. [file Table_1.xlsx]

## Sheet: LA1
Table S1: Genomic variation in high LD with the SSC6 haplotype.
Chromosome	Type	Position	Ref	Alt	Allele frequency	Type	Impact	Gene symbol	Gene ID	Affected intron	Affected amino acid	SIFT score	LD (r2)
6	SNP	48305154	C	A	0.0352113	downstream_gene_variant	LOW	DYRK1B	ENSSSCG00000027197	-	-	-	1
6	SNP	48306860	G	A	0.0352113	intron_variant	LOW	DYRK1B	ENSSSCG00000027197	9/10	-	-	1
6	SNP	48347179	G	A	0.0352113	intron_variant	LOW	-	ENSSSCG00000027515	10/18	-	-	1
6	SNP	48431775	A	T	0.0352113	downstream_gene_variant	LOW	ZNF546	ENSSSCG00000002988	-	-	-	1
6	SNP	48447528	G	A	0.0362319	intergenic_variant	LOW	-	-	-	-	-	1
6	SNP	48473313	G	A	0.0357143	intergenic_variant	LOW	-	-	-	-	-	1
6	SNP	48626829	C	T	0.0357143	intron_variant	LOW	C19orf47	ENSSSCG00000027016	6/7	-	-	1
6	SNP	48680702	C	T	0.0352113	intron_variant	LOW	PRX	ENSSSCG00000038439	2/7	-	-	1
6	INDEL	48699419	TCCCCCCA	TCCCCCCCA	0.0352113	3_prime_UTR_variant	LOW	SERTAD1	ENSSSCG00000026931	-	-	-	1
6	SNP	48770256	G	A	0.0352113	intron_variant	LOW	SPTBN4	ENSSSCG00000037494	15/34	-	-	1
6	INDEL	48801280	GGACGGTGTACGCCGGTG	GG	0.0352113	frameshift_variant	HIGH	SPTBN4	ENSSSCG00000037494	-	RTVYAGE/RX	-	1
6	SNP	48824474	C	T	0.0352113	intron_variant	LOW	SHKBP1	ENSSSCG00000033836	15/17	-	-	1
6	SNP	48846208	C	T	0.0352113	missense_variant	MODERATE	LTBP4	ENSSSCG00000033760	-	H/Y	tolerated(0.41)	1
6	SNP	48909438	G	A	0.0352113	intron_variant	LOW	NUMBL	ENSSSCG00000023228	7/10	-	-	1
6	SNP	48910859	T	C	0.0352113	intron_variant	LOW	NUMBL	ENSSSCG00000023228	6/10	-	-	1
6	SNP	48919540	C	T	0.0352113	3_prime_UTR_variant	LOW	COQ8B	ENSSSCG00000026331	-	-	-	1
6	SNP	48941872	G	A	0.0352113	upstream_gene_variant	LOW	ITPKC	ENSSSCG00000003000	-	-	-	1
6	INDEL	48948656	AAGA	AA	0.0352113	intron_variant	LOW	ITPKC	ENSSSCG00000003000	1/6	-	-	1
6	SNP	48965220	C	T	0.0352113	missense_variant	MODERATE	C19orf54	ENSSSCG00000040533	-	V/I	tolerated(0.18)	1
6	INDEL	49007447	ATT	ATTT	0.0352113	intron_variant	LOW	-	ENSSSCG00000002995	2/5	-	-	1
6	INDEL	49037595	GTTTTTC	GTTTTTTC	0.0352113	intergenic_variant	LOW	-	-	-	-	-	1
6	SNP	49038937	G	A	0.0352113	intergenic_variant	LOW	-	-	-	-	-	1
6	SNP	49064760	G	A	0.0352113	upstream_gene_variant	LOW	CYP2A19	ENSSSCG00000002993	-	-	-	1
6	SNP	49067653	GC	CT	0.0352113	upstream_gene_variant	LOW	CYP2A19	ENSSSCG00000002993	-	-	-	1
6	SNP	49075159	C	T	0.0352113	intron_variant	LOW	-	ENSSSCG00000028627	6/8	-	-	1
6	SNP	49075294	T	C	0.0352113	intron_variant	LOW	-	ENSSSCG00000028627	6/8	-	-	1
6	SNP	49116642	A	G	0.0172414	intron_variant	LOW	-	ENSSSCG00000034089	1/12	-	-	1
6	SNP	49116667	T	C	0.0192308	intron_variant	LOW	-	ENSSSCG00000034089	1/12	-	-	1
6	SNP	49128555	C	T	0.0377358	intron_variant	LOW	-	ENSSSCG00000034089	2/12	-	-	0.883002
6	SNP	49128584	G	A	0.0384615	intron_variant	LOW	-	ENSSSCG00000034089	2/12	-	-	0.882883
6	SNP	49128627	C	T	0.0384615	intron_variant	LOW	-	ENSSSCG00000034089	2/12	-	-	0.882883
6	SNP	49164634	C	T	0.0352113	intron_variant	LOW	CYP2B6	ENSSSCG00000003006	4/8	-	-	1
6	SNP	49169855	C	G	0.0357143	intron_variant	LOW	CYP2B6	ENSSSCG00000003006	3/8	-	-	1
6	SNP	49176435	A	C	0.0352113	intron_variant	LOW	CYP2B6	ENSSSCG00000003006	1/8	-	-	1
6	SNP	49176484	G	A	0.0352113	intron_variant	LOW	CYP2B6	ENSSSCG00000003006	1/8	-	-	1
6	SNP	49176492	C	T	0.0352113	intron_variant	LOW	CYP2B6	ENSSSCG00000003006	1/8	-	-	1
6	SNP	49177534	C	T	0.0352113	intron_variant	LOW	CYP2B6	ENSSSCG00000003006	1/8	-	-	1
6	SNP	49178267	A	T	0.0352113	synonymous_variant	LOW	CYP2B6	ENSSSCG00000003006	-	G	-	1
6	SNP	49178310	G	A	0.0352113	missense_variant	MODERATE	CYP2B6	ENSSSCG00000003006	-	A/V	tolerated(0.18)	1
6	SNP	49179265	A	G	0.0352113	upstream_gene_variant	LOW	CYP2B6	ENSSSCG00000003006	-	-	-	1
6	SNP	49179705	T	G	0.0367647	upstream_gene_variant	LOW	CYP2B6	ENSSSCG00000003006	-	-	-	1
6	INDEL	49181243	AGAGACCC	AT	0.0352113	upstream_gene_variant	LOW	CYP2B6	ENSSSCG00000003006	-	-	-	1
6	SNP	49181253	G	A	0.0352113	upstream_gene_variant	LOW	CYP2B6	ENSSSCG00000003006	-	-	-	1
6	SNP	49181668	T	C	0.0204082	upstream_gene_variant	LOW	CYP2B6	ENSSSCG00000003006	-	-	-	1
6	SNP	49182341	T	C	0.0352113	upstream_gene_variant	LOW	CYP2B6	ENSSSCG00000003006	-	-	-	1
6	SNP	49183234	C	A	0.0352113	upstream_gene_variant	LOW	CYP2B6	ENSSSCG00000003006	-	-	-	1
6	SNP	49183263	G	T	0.0352113	upstream_gene_variant	LOW	CYP2B6	ENSSSCG00000003006	-	-	-	1
6	SNP	49183514	C	A	0.0352113	intergenic_variant	LOW	-	-	-	-	-	1
6	SNP	49184808	C	T	0.0352113	intergenic_variant	LOW	-	-	-	-	-	1
6	SNP	49184889	C	T	0.0352113	intergenic_variant	LOW	-	-	-	-	-	1
6	SNP	49184898	T	C	0.0352113	intergenic_variant	LOW	-	-	-	-	-	1
6	SNP	49185198	T	C	0.0352113	intergenic_variant	LOW	-	-	-	-	-	1
6	SNP	49185617	A	G	0.0352113	intergenic_variant	LOW	-	-	-	-	-	1
6	SNP	49185835	G	A	0.0352113	intergenic_variant	LOW	-	-	-	-	-	1
6	SNP	49185868	C	G	0.0352113	intergenic_variant	LOW	-	-	-	-	-	1
6	SNP	49185934	C	T	0.0357143	intergenic_variant	LOW	-	-	-	-	-	1
6	SNP	49186023	T	G	0.0352113	intergenic_variant	LOW	-	-	-	-	-	1
6	SNP	49186038	C	T	0.0352113	intergenic_variant	LOW	-	-	-	-	-	1
6	SNP	49186083	G	A	0.0352113	intergenic_variant	LOW	-	-	-	-	-	1
6	SNP	49186168	C	T	0.0422535	intergenic_variant	LOW	-	-	-	-	-	0.893233
6	INDEL	49187196	GTGGTGTAGGCT	GT	0.0352113	intergenic_variant	LOW	-	-	-	-	-	1
6	SNP	49187245	C	T	0.0352113	intergenic_variant	LOW	-	-	-	-	-	1
6	SNP	49187557	G	A	0.0357143	intergenic_variant	LOW	-	-	-	-	-	1
6	INDEL	49187567	ACA	ACCA	0.0357143	intergenic_variant	LOW	-	-	-	-	-	1
6	SNP	49188015	T	G	0.0352113	intergenic_variant	LOW	-	-	-	-	-	1
6	SNP	49225143	G	T	0.0352113	intron_variant	LOW	CYP2S1	ENSSSCG00000032803	2/8	-	-	1
6	SNP	49226962	C	T	0.0357143	synonymous_variant	LOW	CYP2S1	ENSSSCG00000032803	-	D	-	1
6	SNP	49230638	G	A	0.0352113	intron_variant	LOW	CYP2S1	ENSSSCG00000032803	6/8	-	-	1
6	SNP	49233551	ATA	ATTA	0.0352113	intron_variant	LOW	CYP2S1	ENSSSCG00000032803	7/8	-	-	1
6	SNP	49245179	G	C	0.0352113	upstream_gene_variant	LOW	AXL	ENSSSCG00000038806	-	-	-	1
6	SNP	49248153	T	C	0.0352113	intron_variant	LOW	AXL	ENSSSCG00000038806	3/21	-	-	1
6	INDEL	49250626	TATGCA	TA	0.0352113	intron_variant	LOW	AXL	ENSSSCG00000038806	5/21	-	-	1
6	SNP	49262495	C	T	0.0357143	intron_variant	LOW	AXL	ENSSSCG00000038806	14/21	-	-	1
6	SNP	49267039	G	A	0.0352113	intron_variant	LOW	AXL	ENSSSCG00000038806	16/21	-	-	1
6	SNP	49302752	G	A	0.0357143	intron_variant	LOW	HNRNPUL1	ENSSSCG00000030049	10/16	-	-	1
6	INDEL	49324745	AGTGCGGCTGCTGGGCCGCATG	AG	0.0352113	intron_variant	LOW	CCDC97	ENSSSCG00000003016	4/4	-	-	1
6	SNP	49324906	G	A	0.0352113	intron_variant	LOW	CCDC97	ENSSSCG00000003016	4/4	-	-	1
6	SNP	49340342	C	T	0.0352113	intron_variant	LOW	TGFB1	ENSSSCG00000003017	3/6	-	-	1
6	SNP	49345645	C	T	0.0352113	intron_variant	LOW	TGFB1	ENSSSCG00000003017	1/6	-	-	1
6	INDEL	49350310	TAGGAGGAAAGGAGGAAA	TAGGAGGAAA	0.0352113	intron_variant	LOW	B9D2	ENSSSCG00000003013	3/3	-	-	1
6	SNP	49355088	C	T	0.0352113	intron_variant	LOW	B9D2	ENSSSCG00000003013	2/3	-	-	1
6	SNP	49384195	A	C	0.0352113	upstream_gene_variant	LOW	EXOSC5	ENSSSCG00000003015	-	-	-	1
6	SNP	49384763	G	A	0.0352113	upstream_gene_variant	LOW	EXOSC5	ENSSSCG00000003015	-	-	-	1
6	SNP	49418062	G	A	0.0422535	downstream_gene_variant	LOW	ERICH4	ENSSSCG00000040022	-	-	-	0.893233
6	SNP	49427340	G	A	0.0357143	intergenic_variant	LOW	-	-	-	-	-	1
6	SNP	49435681	A	C	0.0352113	upstream_gene_variant	LOW	-	ENSSSCG00000020837	-	-	-	1
6	SNP	49465272	A	C	0.0352113	downstream_gene_variant	LOW	-	ENSSSCG00000020837	-	-	-	1
6	SNP	49472024	T	A	0.0362319	intergenic_variant	LOW	-	-	-	-	-	1
6	SNP	49479649	G	A	0.0352113	upstream_gene_variant	LOW	-	ENSSSCG00000003012	-	-	-	1
6	SNP	49488867	A	T	0.0357143	downstream_gene_variant	LOW	-	ENSSSCG00000003012	-	-	-	1
6	SNP	49493414	G	A	0.0352113	downstream_gene_variant	LOW	-	ENSSSCG00000003012	-	-	-	1
6	SNP	49521939	C	T	0.047619	intergenic_variant	LOW	-	-	-	-	-	1
6	SNP	49545716	C	T	0.0352113	upstream_gene_variant	LOW	LIPE	ENSSSCG00000003018	-	-	-	1
6	SNP	49632530	G	A	0.0352113	intron_variant	LOW	PRR19	ENSSSCG00000003024	1/2	-	-	1
6	SNP	49707419	G	A	0.0352113	intron_variant	LOW	ZNF526	ENSSSCG00000028054	1/2	-	-	1
6	SNP	49769344	C	T	0.0352113	intergenic_variant	LOW	-	-	-	-	-	1
6	SNP	49783255	T	C	0.0352113	intergenic_variant	LOW	-	-	-	-	-	1
6	SNP	49869531	G	A	0.0352113	intron_variant	LOW	GRIK5	ENSSSCG00000003038	11/18	-	-	1
6	SNP	49876529	C	T	0.0352113	intron_variant	LOW	GRIK5	ENSSSCG00000003038	11/18	-	-	1
6	SNP	49883081	G	T	0.0352113	intron_variant	LOW	GRIK5	ENSSSCG00000003038	14/18	-	-	1
6	SNP	49893240	G	A	0.0352113	intron_variant	LOW	GRIK5	ENSSSCG00000003038	15/18	-	-	1
6	INDEL	49919322	CTTTTTA	CTTTTA	0.0352113	intron_variant	LOW	ATP1A3	ENSSSCG00000003045	14/22	-	-	1
6	SNP	49965384	G	A	0.0352113	intergenic_variant	LOW	-	-	-	-	-	1
6	INDEL	49976205	GTC	GTTC	0.0352113	3_prime_UTR_variant	LOW	CD79A	ENSSSCG00000033684	-	-	-	1
6	SNP	49979210	C	T	0.0352113	intron_variant	LOW	CD79A	ENSSSCG00000033684	23/32	-	-	1
6	SNP	49986628	A	G	0.0357143	intron_variant	LOW	CD79A	ENSSSCG00000033684	11/32	-	-	1
6	SNP	49988272	T	C	0.0352113	intron_variant	LOW	CD79A	ENSSSCG00000033684	8/32	-	-	1
6	SNP	50001880	G	A	0.0352113	upstream_gene_variant	LOW	CD79A	ENSSSCG00000033684	-	-	-	1
6	SNP	50007230	T	C	0.0352113	upstream_gene_variant	LOW	LYPD4	ENSSSCG00000003044	-	-	-	1
6	SNP	50016869	G	A	0.0352113	intron_variant	LOW	LYPD4	ENSSSCG00000003044	1/4	-	-	1
6	SNP	50018349	C	G	0.0352113	intron_variant	LOW	LYPD4	ENSSSCG00000003044	1/4	-	-	1
6	SNP	50026719	G	A	0.0352113	downstream_gene_variant	LOW	-	ENSSSCG00000038419	-	-	-	1
6	SNP	50028717	G	A	0.0422535	3_prime_UTR_variant	LOW	-	ENSSSCG00000038419	-	-	-	0.893233
6	SNP	50041106	G	T	0.0422535	intron_variant	LOW	-	ENSSSCG00000038419	1/3	-	-	0.893233
6	SNP	50041124	G	A	0.0352113	intron_variant	LOW	-	ENSSSCG00000038419	1/3	-	-	1
6	SNP	50056110	G	T	0.0362319	intron_variant	LOW	-	ENSSSCG00000003048	1/3	-	-	1
6	SNP	50075689	C	A	0.0352113	intron_variant	LOW	-	ENSSSCG00000038419	2/2	-	-	1
6	SNP	50080340	G	A	0.0357143	intron_variant	LOW	-	ENSSSCG00000038419	2/2	-	-	1
6	SNP	50082913	G	T	0.0352113	intron_variant	LOW	-	ENSSSCG00000038419	2/2	-	-	1
6	SNP	50104643	C	T	0.0434783	synonymous_variant	LOW	-	ENSSSCG00000003011	-	L	-	0.893023
6	SNP	50105195	C	T	0.0352113	intron_variant	LOW	-	ENSSSCG00000003011	3/3	-	-	1
6	SNP	50105825	T	C	0.0352113	intron_variant	LOW	-	ENSSSCG00000003011	3/3	-	-	1
6	SNP	50135218	T	G	0.0357143	upstream_gene_variant	LOW	-	ENSSSCG00000003011	-	-	-	1
6	SNP	50177716	G	C	0.0352113	upstream_gene_variant	LOW	-	ENSSSCG00000037422	-	-	-	1
6	INDEL	50180074	TGACCCATCTGG	TG	0.0352113	upstream_gene_variant	LOW	-	ENSSSCG00000037422	-	-	-	1
6	SNP	50185520	G	C	0.0392157	intron_variant	LOW	-	ENSSSCG00000003047	2/2	-	-	0.882759
6	SNP	50201095	GC	CT	0.0352113	intron_variant	LOW	-	ENSSSCG00000003047	2/2	-	-	1
6	SNP	50210380	G	A	0.0352113	downstream_gene_variant	LOW	-	ENSSSCG00000003047	-	-	-	1
6	SNP	50217040	G	A	0.0362319	intron_variant	LOW	-	ENSSSCG00000003047	4/6	-	-	1
6	SNP	50221652	A	C	0.0352113	intron_variant	LOW	-	ENSSSCG00000003047	3/6	-	-	1
6	SNP	50237794	G	A	0.0352113	intergenic_variant	LOW	-	-	-	-	-	1
6	SNP	50240284	T	C	0.0357143	intergenic_variant	LOW	-	-	-	-	-	1
6	SNP	50251016	C	T	0.0357143	intron_variant	LOW	CD177	ENSSSCG00000003051	5/9	-	-	1
6	SNP	50263075	A	G	0.0352113	intergenic_variant	LOW	-	-	-	-	-	1
6	SNP	50281190	G	T	0.0352113	3_prime_UTR_variant	LOW	-	ENSSSCG00000003053	-	-	-	1
6	SNP	50292056	C	T	0.0352113	intergenic_variant	LOW	-	-	-	-	-	1
6	INDEL	50303119	GCTGAACCCATAAATACCC	GC	0.0352113	intergenic_variant	LOW	-	-	-	-	-	1
6	SNP	50304210	G	A	0.0352113	intergenic_variant	LOW	-	-	-	-	-	1
6	SNP	50304318	C	T	0.0422535	intergenic_variant	LOW	-	-	-	-	-	0.893233
6	SNP	50305962	C	T	0.0352113	intergenic_variant	LOW	-	-	-	-	-	1
6	SNP	50307339	C	A	0.0352113	intergenic_variant	LOW	-	-	-	-	-	1
6	SNP	50318676	T	A	0.0352113	intergenic_variant	LOW	-	-	-	-	-	1
6	SNP	50323754	C	T	0.0352113	intergenic_variant	LOW	-	-	-	-	-	1
6	SNP	50339169	C	T	0.0352113	downstream_gene_variant	LOW	LYPD3	ENSSSCG00000003062	-	-	-	1
6	SNP	50341400	T	C	0.0352113	3_prime_UTR_variant	LOW	LYPD3	ENSSSCG00000003062	-	-	-	1
6	SNP	50349473	T	C	0.0352113	upstream_gene_variant	LOW	LYPD3	ENSSSCG00000003062	-	-	-	1
6	SNP	50355393	G	A	0.05	intron_variant	LOW	PHLDB3	ENSSSCG00000003063	12/14	-	-	0.883495
6	SNP	50357351	C	G	0.0352113	intron_variant	LOW	PHLDB3	ENSSSCG00000003063	12/14	-	-	1
6	SNP	50413862	T	C	0.0352113	intron_variant	LOW	XRCC1	ENSSSCG00000003055	3/15	-	-	1
6	SNP	50500798	G	C	0.0352113	splice_region_variant&intron_variant	LOW	PLAUR	ENSSSCG00000032434	2/6	-	-	1
6	SNP	50574336	C	T	0.0352113	upstream_gene_variant	LOW	SMG9	ENSSSCG00000003068	-	-	-	1
6	SNP	50706390	A	T	0.0352113	intron_variant	LOW	ZNF404	ENSSSCG00000003071	3/4	-	-	1
6	SNP	50709721	G	T	0.0285714	intron_variant	LOW	ZNF404	ENSSSCG00000003071	2/4	-	-	1
6	SNP	50737677	C	T	0.0357143	intron_variant	LOW	ZNF233	ENSSSCG00000003070	1/6	-	-	1
6	SNP	50769492	A	G	0.0428571	upstream_gene_variant	LOW	ZNF234	ENSSSCG00000038289	-	-	-	0.89313
6	SNP	50857820	C	A	0.0422535	intergenic_variant	LOW	-	-	-	-	-	0.893233
6	SNP	51079932	G	A	0.0352113	intergenic_variant	LOW	-	-	-	-	-	1
6	SNP	51196119	A	G	0.0352113	intron_variant	LOW	CEACAM19	ENSSSCG00000003078	3/6	-	-	1
6	SNP	51200514	C	T	0.0352113	synonymous_variant	LOW	CEACAM19	ENSSSCG00000003078	-	L	-	1
6	INDEL	51219098	AAAAAGAAAAGAAAAGA	AAAAAGAAAAGA	0.0422535	upstream_gene_variant	LOW	CEACAM16	ENSSSCG00000003081	-	-	-	0.893233
6	SNP	51413445	C	T	0.0357143	intron_variant	LOW	-	ENSSSCG00000039128	2/3	-	-	1
6	SNP	51413475	C	T	0.0352113	splice_acceptor_variant	HIGH	-	ENSSSCG00000039128	1/3	-	-	1
6	SNP	51453726	G	A	0.0352113	intron_variant	LOW	RELB	ENSSSCG00000038879	3/10	-	-	1
6	SNP	51499231	A	G	0.0352113	intron_variant	LOW	-	ENSSSCG00000040264	3/6	-	-	1
6	SNP	51580407	G	A	0.0352113	intron_variant	LOW	TRAPPC6A	ENSSSCG00000035374	3/5	-	-	1
6	SNP	51594022	G	A	0.0352113	upstream_gene_variant	LOW	TRAPPC6A	ENSSSCG00000035374	-	-	-	1
6	SNP	51595640	C	T	0.0357143	downstream_gene_variant	LOW	-	ENSSSCG00000035302	-	-	-	1
6	SNP	51598871	G	C	0.0352113	intergenic_variant	LOW	-	-	-	-	-	1
6	SNP	51602891	TC	CG	0.0352113	upstream_gene_variant	LOW	-	ENSSSCG00000035706	-	-	-	1
6	SNP	51619855	C	G	0.0357143	intron_variant	LOW	-	ENSSSCG00000035706	8/9	-	-	1
6	SNP	51641499	G	A	0.0352113	downstream_gene_variant	LOW	-	ENSSSCG00000040410	-	-	-	1
6	SNP	51668278	C	T	0.0352113	intron_variant	LOW	MARK4	ENSSSCG00000022538	1/16	-	-	1
6	SNP	51669144	G	A	0.0352113	intron_variant	LOW	MARK4	ENSSSCG00000022538	1/16	-	-	1
6	SNP	51671757	G	A	0.0352113	intron_variant	LOW	MARK4	ENSSSCG00000022538	2/16	-	-	1
6	SNP	51681683	G	A	0.0352113	intron_variant	LOW	MARK4	ENSSSCG00000022538	8/16	-	-	1
6	SNP	51682679	C	T	0.0352113	intron_variant	LOW	MARK4	ENSSSCG00000022538	8/16	-	-	1
6	SNP	51685158	G	A	0.0352113	intron_variant	LOW	MARK4	ENSSSCG00000022538	10/16	-	-	1
6	SNP	51686984	A	G	0.0352113	intron_variant	LOW	MARK4	ENSSSCG00000022538	12/16	-	-	1
6	SNP	51695535	T	C	0.0352113	intron_variant	LOW	MARK4	ENSSSCG00000022538	14/16	-	-	1
6	SNP	51702895	C	G	0.0352113	3_prime_UTR_variant	LOW	CKM	ENSSSCG00000036132	-	-	-	1
6	SNP	51712429	G	A	0.0352113	5_prime_UTR_variant	LOW	CKM	ENSSSCG00000036132	-	-	-	1
6	SNP	51714110	G	T	0.0352113	intron_variant	LOW	CKM	ENSSSCG00000036132	1/8	-	-	1
6	SNP	51714445	A	G	0.0352113	intron_variant	LOW	CKM	ENSSSCG00000036132	1/8	-	-	1
6	SNP	51715938	G	A	0.0357143	upstream_gene_variant	LOW	CKM	ENSSSCG00000036132	-	-	-	1
6	SNP	51728686	C	G	0.0352113	upstream_gene_variant	LOW	KLC3	ENSSSCG00000039864	-	-	-	1
6	SNP	51733126	G	A	0.0352113	3_prime_UTR_variant	LOW	ERCC2	ENSSSCG00000039929	-	-	-	1
6	SNP	51733244	G	A	0.0352113	synonymous_variant	LOW	KLC3	ENSSSCG00000039864	-	E	-	1
6	INDEL	51743450	GCCCCCT	GCCCCCCT	0.0352113	intron_variant	LOW	ERCC2	ENSSSCG00000039929	11/22	-	-	1
6	SNP	51747781	A	G	0.0357143	intron_variant	LOW	ERCC2	ENSSSCG00000039929	5/22	-	-	1
6	SNP	51773236	C	T	0.0352113	intron_variant	LOW	PPP1R13L	ENSSSCG00000036542	6/13	-	-	1
6	SNP	51790251	T	C	0.0357143	intron_variant	LOW	ERCC1	ENSSSCG00000036455	4/7	-	-	1
6	SNP	51790883	G	A	0.0352113	intron_variant	LOW	ERCC1	ENSSSCG00000036455	3/7	-	-	1
6	SNP	51800922	T	C	0.0352113	upstream_gene_variant	LOW	ERCC1	ENSSSCG00000036455	-	-	-	1
6	SNP	51801275	C	T	0.0352113	upstream_gene_variant	LOW	ERCC1	ENSSSCG00000036455	-	-	-	1
6	SNP	51804379	G	T	0.0352113	intergenic_variant	LOW	-	-	-	-	-	1
6	SNP	51805826	T	C	0.0352113	intergenic_variant	LOW	-	-	-	-	-	1
6	SNP	51810639	G	C	0.0357143	intergenic_variant	LOW	-	-	-	-	-	1
6	SNP	51811866	C	A	0.0352113	intergenic_variant	LOW	-	-	-	-	-	1
6	SNP	51813091	T	C	0.0352113	intergenic_variant	LOW	-	-	-	-	-	1
6	SNP	51820917	G	A	0.0352113	intergenic_variant	LOW	-	-	-	-	-	1
6	SNP	51825527	G	A	0.0352113	intergenic_variant	LOW	-	-	-	-	-	1
6	SNP	51832609	C	T	0.0352113	intergenic_variant	LOW	-	-	-	-	-	1
6	SNP	51834197	C	A	0.0422535	upstream_gene_variant	LOW	FOSB	ENSSSCG00000031616	-	-	-	0.893233
6	SNP	51849170	G	C	0.0352113	intergenic_variant	LOW	-	-	-	-	-	1
6	SNP	51849390	G	C	0.0362319	intergenic_variant	LOW	-	-	-	-	-	1
6	SNP	51853765	C	T	0.0352113	downstream_gene_variant	LOW	RTN2	ENSSSCG00000036870	-	-	-	1
6	SNP	51856873	A	T	0.0352113	intron_variant	LOW	RTN2	ENSSSCG00000036870	8/9	-	-	1
6	SNP	51859975	G	A	0.0352113	intron_variant	LOW	RTN2	ENSSSCG00000036870	4/9	-	-	1
6	SNP	51876838	G	A	0.0428571	intron_variant	LOW	VASP	ENSSSCG00000036317	1/13	-	-	0.89313
6	SNP	51881905	C	A	0.0357143	intron_variant	LOW	VASP	ENSSSCG00000036317	3/13	-	-	1
6	SNP	51882137	G	A	0.0357143	intron_variant	LOW	VASP	ENSSSCG00000036317	3/13	-	-	1
6	SNP	51892588	A	G	0.0357143	intergenic_variant	LOW	-	-	-	-	-	1
6	SNP	51907086	C	T	0.0352113	intergenic_variant	LOW	-	-	-	-	-	1
6	SNP	51938703	G	A	0.0362319	intron_variant	LOW	OPA3	ENSSSCG00000037100	1/1	-	-	1
6	SNP	51959934	G	A	0.0352113	intron_variant	LOW	OPA3	ENSSSCG00000037100	1/1	-	-	1
6	SNP	51960365	T	A	0.0422535	intron_variant	LOW	OPA3	ENSSSCG00000037100	1/1	-	-	0.893233
6	SNP	51968516	A	G	0.0352113	upstream_gene_variant	LOW	OPA3	ENSSSCG00000037100	-	-	-	1
6	SNP	51973175	A	G	0.0352113	intron_variant	LOW	GPR4	ENSSSCG00000037184	1/1	-	-	1
6	SNP	52050741	C	A	0.0352113	3_prime_UTR_variant	LOW	QPCTL	ENSSSCG00000032819	-	-	-	1
6	SNP	52079380	G	A	0.0352113	intron_variant	LOW	BHMG1	ENSSSCG00000039916	1/10	-	-	1
6	SNP	52086758	G	A	0.0352113	intron_variant	LOW	BHMG1	ENSSSCG00000039916	3/10	-	-	1
6	SNP	52112541	G	A	0.0357143	intron_variant	LOW	DMWD	ENSSSCG00000038738	4/4	-	-	1
6	SNP	52127235	G	A	0.0352113	intron_variant	LOW	RSPH6A	ENSSSCG00000040714	3/5	-	-	1
6	INDEL	52150554	ACC	ACCC	0.0357143	intron_variant	LOW	SYMPK	ENSSSCG00000003093	17/26	-	-	1
6	SNP	52152539	C	T	0.0352113	intron_variant	LOW	SYMPK	ENSSSCG00000003093	14/26	-	-	1
6	SNP	52184783	C	T	0.0352113	intron_variant	LOW	FOXA3	ENSSSCG00000003092	1/1	-	-	1
6	SNP	52209526	G	C	0.0352113	intron_variant	LOW	MYPOP	ENSSSCG00000038739	1/3	-	-	1
6	SNP	52232281	C	T	0.0362319	intergenic_variant	LOW	-	-	-	-	-	1
6	SNP	52244600	C	T	0.0434783	downstream_gene_variant	LOW	NOVA2	ENSSSCG00000035029	-	-	-	0.893023
6	SNP	52264064	C	A	0.0352113	intron_variant	LOW	NOVA2	ENSSSCG00000035029	2/3	-	-	1
6	SNP	52271751	G	A	0.0352113	intron_variant	LOW	NOVA2	ENSSSCG00000035029	1/3	-	-	1
6	SNP	52273074	C	T	0.0422535	intron_variant	LOW	NOVA2	ENSSSCG00000035029	1/3	-	-	0.893233
6	SNP	52277443	C	T	0.0352113	intron_variant	LOW	NOVA2	ENSSSCG00000035029	1/3	-	-	1
6	SNP	52284121	C	T	0.0352113	intergenic_variant	LOW	-	-	-	-	-	1
6	SNP	52307241	A	C	0.0352113	intron_variant	LOW	CCDC61	ENSSSCG00000003100	4/14	-	-	1
6	SNP	52330515	G	A	0.0352113	intergenic_variant	LOW	-	-	-	-	-	1
6	SNP	52347910	G	C	0.0352113	intron_variant	LOW	HIF3A	ENSSSCG00000003101	1/14	-	-	1
6	SNP	52369062	G	C	0.0352113	intron_variant	LOW	HIF3A	ENSSSCG00000003101	12/14	-	-	1
6	SNP	52381192	C	T	0.0352113	intron_variant	LOW	PPP5C	ENSSSCG00000003098	1/12	-	-	1
6	SNP	52382682	C	T	0.0352113	intron_variant	LOW	PPP5C	ENSSSCG00000003098	1/12	-	-	1
6	SNP	52395712	C	T	0.0352113	intron_variant	LOW	PPP5C	ENSSSCG00000003098	4/12	-	-	1
6	SNP	52410940	A	T	0.0352113	intergenic_variant	LOW	-	-	-	-	-	1
6	SNP	52414637	C	T	0.0352113	intergenic_variant	LOW	-	-	-	-	-	1
6	SNP	52451027	A	T	0.0352113	intergenic_variant	LOW	-	-	-	-	-	1
6	SNP	52492544	T	C	0.0352113	intergenic_variant	LOW	-	-	-	-	-	1
6	SNP	52534376	C	T	0.0352113	downstream_gene_variant	LOW	GNG8	ENSSSCG00000022068	-	-	-	1
6	SNP	52621231	G	A	0.0352113	intron_variant	LOW	STRN4	ENSSSCG00000003104	1/16	-	-	1
6	SNP	52655794	G	A	0.0352113	intron_variant	LOW	SLC1A5	ENSSSCG00000003105	4/7	-	-	1
6	SNP	52688351	G	A	0.0352113	intergenic_variant	LOW	-	-	-	-	-	1
6	SNP	52694076	G	A	0.0352113	3_prime_UTR_variant	LOW	AP2S1	ENSSSCG00000003106	-	-	-	1
6	SNP	52744805	T	C	0.0357143	intron_variant	LOW	ARHGAP35	ENSSSCG00000003107	2/7	-	-	1
6	SNP	52867888	G	A	0.0352113	intron_variant	LOW	NPAS1	ENSSSCG00000003108	4/10	-	-	1
6	SNP	52975170	G	A	0.0352113	intron_variant	LOW	SAE1	ENSSSCG00000003111	2/8	-	-	1
6	SNP	53042029	G	A	0.0352113	intron_variant	LOW	-	ENSSSCG00000003112	1/2	-	-	1
6	SNP	53115012	G	A	0.0352113	downstream_gene_variant	LOW	C5AR1	ENSSSCG00000029371	-	-	-	1
6	SNP	53188416	C	T	0.0352113	upstream_gene_variant	LOW	MEIS3	ENSSSCG00000003115	-	-	-	1
6	SNP	53226753	C	A	0.0352113	intron_variant	LOW	SLC8A2	ENSSSCG00000029567	1/8	-	-	1
6	SNP	53240710	G	A	0.0352113	intron_variant	LOW	KPTN	ENSSSCG00000003121	11/11	-	-	1
6	SNP	53417466	T	C	0.0422535	downstream_gene_variant	LOW	BICRA	ENSSSCG00000022302	-	-	-	0.893233
6	SNP	53642545	G	C	0.0352113	intron_variant	LOW	LIG1	ENSSSCG00000003128	5/23	-	-	1
6	INDEL	53642546	TGGGGTGCA	TA	0.0352113	intron_variant	LOW	LIG1	ENSSSCG00000003128	5/23	-	-	1
6	SNP	54384785	T	C	0.0362319	downstream_gene_variant	LOW	-	ENSSSCG00000038264	-	-	-	1
6	SNP	54389859	T	C	0.0352113	intron_variant	LOW	-	ENSSSCG00000038264	7/12	-	-	1
6	SNP	54437076	G	A	0.0352113	upstream_gene_variant	LOW	CD37	ENSSSCG00000033849	-	-	-	1
6	SNP	54438793	A	C	0.0352113	upstream_gene_variant	LOW	CD37	ENSSSCG00000033849	-	-	-	1
6	SNP	54602749	G	C	0.0352113	intron_variant	LOW	RCN3	ENSSSCG00000024823	2/5	-	-	1
6	SNP	54908211	G	A	0.0357143	downstream_gene_variant	LOW	TBC1D17	ENSSSCG00000003193	-	-	-	1
